# Supplementary material for: Transmission matrix of a multimode fiber: In-line vs off-axis holography
Source: PLoS One. 2026 Feb 6;21(2):e0340823. doi: 10.1371/journal.pone.0340823 (PMC12880716; doi:10.1371/journal.pone.0340823)
Supplement: S1 Table — (CSV) [file pone.0340823.s001.csv]

Time_sec_off	Phase_rad_off	Time_sec_on	Phase_rad_on
0	0	0	0
0.008333333	-0.063845433	0.033333333	0.016527421
0.016666667	-0.018307214	0.066666667	0.05887497
0.025	-0.015687927	0.1	0.04091283
0.033333333	-0.03678555	0.133333333	0.05887497
0.041666667	-0.000709158	0.166666667	0.05887497
0.05	-0.06237659	0.2	0.04091283
0.058333333	-0.04856636	0.233333333	0.05887497
0.066666667	0.000378586	0.266666667	0.05887497
0.075	-0.030995374	0.3	0.016527421
0.083333333	-0.063067262	0.333333333	0.05887497
0.091666667	-0.013392228	0.366666667	0.05887497
0.1	-0.017617422	0.4	0.034543489
0.108333333	-0.070205321	0.433333333	-0.015207953
0.116666667	-0.005308755	0.466666667	0.016527421
0.125	-0.079977574	0.5	0.05887497
0.133333333	-0.057888115	0.533333333	0
0.141666667	0.041381874	0.566666667	0.04091283
0.15	-0.038337628	0.6	0
0.158333333	0.03043307	0.633333333	0
0.166666667	-0.066096546	0.666666667	0.04091283
0.175	-0.02602952	0.7	0.016527421
0.183333333	-0.03327705	0.733333333	-0.042228402
0.191666667	-0.008760045	0.766666667	0.120498973
0.2	-0.082473959	0.8	0.099668652
0.208333333	-0.052694327	0.833333333	0.099668652
0.216666667	-0.000772716	0.866666667	0.099668652
0.225	0.003607204	0.9	0.118534339
0.233333333	-0.024200408	0.933333333	0.078395266
0.241666667	-0.016532535	0.966666667	0.078395266
0.25	0.003984139	1	0.054245373
0.258333333	-0.005530869	1.033333333	0.016527421
0.266666667	-0.075538393	1.066666667	0
0.275	-0.018438793	1.1	0
0.283333333	-0.062462814	1.133333333	-0.015207953
0.291666667	-0.022218563	1.166666667	-0.042228402
0.3	-0.044127385	1.2	0.120498973
0.308333333	-0.031708715	1.233333333	0.099668652
0.316666667	0.014356778	1.266666667	0.078395266
0.325	-0.038173413	1.3	0.034543489
0.333333333	-0.032272428	1.333333333	0.099668652
0.341666667	-0.032497714	1.366666667	0.04091283
0.35	-0.038805595	1.4	0.016527421
0.358333333	-0.061807739	1.433333333	0.05887497
0.366666667	-0.076608175	1.466666667	0.05887497
0.375	-0.029357427	1.5	-0.085679298
0.383333333	-0.007255935	1.533333333	0.080440253
0.391666667	-0.068295867	1.566666667	0.034543489
0.4	-0.023907714	1.6	-0.027304137
0.408333333	-0.022051762	1.633333333	0.04091283
0.416666667	-0.081856078	1.666666667	0.062648537
0.425	-0.02862579	1.7	0
0.433333333	-0.048814445	1.733333333	0.009008765
0.441666667	-0.054684297	1.766666667	0
0.45	-0.024995688	1.8	0
0.458333333	-0.077184702	1.833333333	-0.042228402
0.466666667	-0.082196733	1.866666667	0.080440253
0.475	-0.002591823	1.9	-0.085679298
0.483333333	-0.06833493	1.933333333	0
0.491666667	0.024757787	1.966666667	0.04091283
0.5	-0.068438736	2	0.05887497
0.508333333	-0.020562149	2.033333333	0.04091283
0.516666667	-0.000180306	2.066666667	0.05887497
0.525	-0.066791391	2.1	0.078395266
0.533333333	-0.026888872	2.133333333	-0.027304137
0.541666667	-0.084117269	2.166666667	0
0.55	-0.029967102	2.2	0.04091283
0.558333333	-0.025560222	2.233333333	-0.042228402
0.566666667	-0.040338623	2.266666667	-0.072522162
0.575	0.000915803	2.3	-0.042228402
0.583333333	-0.027136575	2.333333333	-0.042228402
0.591666667	-0.039279117	2.366666667	-0.042228402
0.6	-0.013748901	2.4	-0.042228402
0.608333333	-0.063283772	2.433333333	-0.055926175
0.616666667	-0.071221781	2.466666667	-0.15648273
0.625	-0.003888982	2.5	-0.010988569
0.633333333	-0.044438625	2.533333333	-0.042228402
0.641666667	-0.064205581	2.566666667	-0.072522162
0.65	-0.024463539	2.6	0.016527421
0.658333333	-0.028301471	2.633333333	0.016527421
0.666666667	-0.044518523	2.666666667	-0.072522162
0.675	-0.043692729	2.7	0
0.683333333	-0.036259697	2.733333333	0.016527421
0.691666667	-0.030025298	2.766666667	-0.027304137
0.7	-0.022807399	2.8	0.016527421
0.708333333	-0.046676994	2.833333333	-0.085679298
0.716666667	-0.018916395	2.866666667	-0.027304137
0.725	-0.032369701	2.9	0.062648537
0.733333333	-0.023037991	2.933333333	-0.010988569
0.741666667	-0.049262102	2.966666667	0
0.75	-0.020840015	3	-0.027304137
0.758333333	-0.030617858	3.033333333	0.078395266
0.766666667	-0.026110149	3.066666667	-0.119000293
0.775	-0.04049363	3.1	0.075863626
0.783333333	-0.02425056	3.133333333	0.099668652
0.791666667	-0.022083574	3.166666667	-0.055926175
0.8	-0.006738478	3.2	0
0.808333333	-0.095732781	3.233333333	0.078395266
0.816666667	0.04049293	3.266666667	0.034543489
0.825	-0.125596322	3.3	0.034543489
0.833333333	0.01751534	3.333333333	0.016527421
0.841666667	-0.086187074	3.366666667	0.078395266
0.85	-0.029939902	3.4	0.034543489
0.858333333	-0.066381747	3.433333333	0.05887497
0.866666667	0.001395928	3.466666667	0.078395266
0.875	-0.074063108	3.5	0.078395266
0.883333333	-0.014690166	3.533333333	0.099668652
0.891666667	-0.037359169	3.566666667	0.078395266
0.9	-0.050211991	3.6	0.016527421
0.908333333	-0.01330018	3.633333333	0.05887497
0.916666667	-0.055265384	3.666666667	-0.010988569
0.925	-0.055578693	3.7	-0.027304137
0.933333333	-0.00684196	3.733333333	0
0.941666667	-0.036282421	3.766666667	0.034543489
0.95	-0.041284994	3.8	-0.072522162
0.958333333	0.029782785	3.833333333	-0.015207953
0.966666667	-0.148020049	3.866666667	0
0.975	0.007633677	3.9	-0.042228402
0.983333333	-0.017557012	3.933333333	0.04091283
0.991666667	-0.064087326	3.966666667	0.080440253
1	-0.021366829	4	0
1.008333333	-0.024019816	4.033333333	-0.015207953
1.016666667	-0.034809588	4.066666667	0.016527421
1.025	-0.030153974	4.1	-0.015207953
1.033333333	-0.053259276	4.133333333	0
1.041666667	-0.074891391	4.166666667	0
1.05	-0.020983998	4.2	0.05887497
1.058333333	-0.073575556	4.233333333	0.05887497
1.066666667	-0.029036572	4.266666667	-0.042228402
1.075	0.001974251	4.3	0.05887497
1.083333333	-0.068024877	4.333333333	0.04091283
1.091666667	-0.05234296	4.366666667	0.016527421
1.1	-0.046714232	4.4	-0.042228402
1.108333333	-0.052580937	4.433333333	0.024339762
1.116666667	-0.01612039	4.466666667	0.05887497
1.125	-0.036692973	4.5	0.080440253
1.133333333	-0.063847879	4.533333333	0.04091283
1.141666667	0.006585365	4.566666667	0.046148384
1.15	-0.052988843	4.6	0.009008765
1.158333333	-0.054544524	4.633333333	0.099668652
1.166666667	-0.02056041	4.666666667	0.120498973
1.175	-0.091272921	4.7	0.05887497
1.183333333	-0.057106091	4.733333333	0.024339762
1.191666667	-0.059015513	4.766666667	0.016527421
1.2	-0.048308469	4.8	0.024339762
1.208333333	-0.022786757	4.833333333	0.016527421
1.216666667	-0.013240513	4.866666667	0.062648537
1.225	-0.056161999	4.9	-0.027304137
1.233333333	0.011384448	4.933333333	0.05887497
1.241666667	-0.027156701	4.966666667	-0.027304137
1.25	-0.027045323	5	0.04091283
1.258333333	-0.051199791	5.033333333	0.078395266
1.266666667	-0.026759018	5.066666667	0.080440253
1.275	-0.050128421	5.1	-0.010988569
1.283333333	-0.095948243	5.133333333	0.05887497
1.291666667	0.000773272	5.166666667	-0.042228402
1.3	-0.015915639	5.2	0.062648537
1.308333333	-0.03326585	5.233333333	0.04091283
1.316666667	-0.055350982	5.266666667	0.04091283
1.325	-0.024605983	5.3	0.080440253
1.333333333	-0.049487696	5.333333333	-0.042228402
1.341666667	-0.016646681	5.366666667	0.143119548
1.35	-0.026226821	5.4	0.080440253
1.358333333	-0.023994041	5.433333333	0.05887497
1.366666667	-0.013154331	5.466666667	0.080440253
1.375	-0.044803536	5.5	0
1.383333333	-0.019145649	5.533333333	0.04091283
1.391666667	-0.039933307	5.566666667	0.080440253
1.4	-0.030528792	5.6	0.016527421
1.408333333	-0.04106716	5.633333333	0.04091283
1.416666667	-0.043499499	5.666666667	0.080440253
1.425	-0.029999748	5.7	0.078395266
1.433333333	-0.013838638	5.733333333	0.080440253
1.441666667	-0.047965049	5.766666667	0.016527421
1.45	-0.066253535	5.8	0.078395266
1.458333333	-0.052523279	5.833333333	0.05887497
1.466666667	-0.034480815	5.866666667	0.099668652
1.475	-0.018305171	5.9	0.016527421
1.483333333	-0.024705289	5.933333333	0
1.491666667	0.020515422	5.966666667	0.143119548
1.5	-0.058304962	6	0
1.508333333	-0.06911582	6.033333333	0.099668652
1.516666667	-0.030315462	6.066666667	0.080440253
1.525	-0.064310044	6.1	0.155167158
1.533333333	-0.051636752	6.133333333	0.04091283
1.541666667	-0.004608074	6.166666667	0.118534339
1.55	-0.042923281	6.2	-0.055926175
1.558333333	-0.079973549	6.233333333	0.05887497
1.566666667	-0.030866088	6.266666667	0.05887497
1.575	-0.041007731	6.3	0.04091283
1.583333333	-0.041681226	6.333333333	0.160816815
1.591666667	-0.002293735	6.366666667	0.05887497
1.6	-0.044023634	6.4	0.016527421
1.608333333	-0.029341549	6.433333333	0.080440253
1.616666667	-0.025020335	6.466666667	-0.015207953
1.625	0.019216939	6.5	0
1.633333333	-0.029328831	6.533333333	0.080440253
1.641666667	-0.007593887	6.566666667	0.024339762
1.65	-0.035128326	6.6	0.024339762
1.658333333	-0.018921495	6.633333333	0.062648537
1.666666667	-0.021146919	6.666666667	0.016527421
1.675	-0.03609352	6.7	-0.015207953
1.683333333	-0.03459995	6.733333333	0.062648537
1.691666667	-0.011862461	6.766666667	0.080440253
1.7	0.002923817	6.8	0.05887497
1.708333333	-0.036674683	6.833333333	0.04091283
1.716666667	-0.041909729	6.866666667	0.099668652
1.725	-0.013765956	6.9	0.05887497
1.733333333	-0.039234242	6.933333333	0
1.741666667	-0.033953289	6.966666667	0.05887497
1.75	-0.006259069	7	0.099668652
1.758333333	-0.048660198	7.033333333	0.062648537
1.766666667	-0.045873484	7.066666667	0.05887497
1.775	-0.010385383	7.1	0.04091283
1.783333333	-0.023858293	7.133333333	0.099668652
1.791666667	-0.040577254	7.166666667	0.04091283
1.8	-0.025271663	7.2	0.120498973
1.808333333	-0.055000383	7.233333333	0.024339762
1.816666667	-0.050385063	7.266666667	0.04091283
1.825	-0.038569085	7.3	0.04091283
1.833333333	-0.034798958	7.333333333	0.04091283
1.841666667	-0.022780547	7.366666667	0.05887497
1.85	0.015300788	7.4	0.05887497
1.858333333	-0.045322486	7.433333333	0.080440253
1.866666667	-0.027477015	7.466666667	0.024339762
1.875	-0.006024149
1.883333333	-0.048994068
1.891666667	0.008497496
1.9	0.006815287
1.908333333	-0.064174969
1.916666667	-0.043206691
1.925	-0.070256471
1.933333333	-0.017266017
1.941666667	-0.026637295
1.95	0.025756753
1.958333333	-0.085761771
1.966666667	0.046423944
1.975	-0.07010804
1.983333333	-0.01887814
1.991666667	-0.001542877
2	-0.024800511
2.008333333	-0.039986506
2.016666667	-0.000681339
2.025	-0.009922749
2.033333333	-0.058091922
2.041666667	-0.021537257
2.05	-0.041665228
2.058333333	-0.044092634
2.066666667	-0.032239212
2.075	0.029930002
2.083333333	-0.028575302
2.091666667	0.022044865
2.1	-0.062218627
2.108333333	-0.00595889
2.116666667	-0.04126547
2.125	-0.019915255
2.133333333	-0.025337908
2.141666667	0.002761229
2.15	-0.038434073
2.158333333	-0.050230592
2.166666667	-0.023374432
2.175	-0.054372911
2.183333333	-0.027603847
2.191666667	-0.027189464
2.2	-0.042955686
2.208333333	-0.023858375
2.216666667	0.002584008
2.225	-0.031593041
2.233333333	-0.014710792
2.241666667	-0.048287755
2.25	0.023810098
2.258333333	-0.078094876
2.266666667	0.027526912
2.275	-0.062480246
2.283333333	0.002297
2.291666667	-0.008117807
2.3	-0.038576206
2.308333333	-0.039433235
2.316666667	-0.019924136
2.325	-0.0089455
2.333333333	-0.014109513
2.341666667	0.042268084
2.35	-0.035686457
2.358333333	-0.00352629
2.366666667	-0.006536025
2.375	-0.03708796
2.383333333	-0.039234094
2.391666667	0.029526508
2.4	-0.016945586
2.408333333	-0.018975266
2.416666667	-0.002043936
2.425	-0.009368059
2.433333333	-0.019475821
2.441666667	0.02870749
2.45	-0.011693549
2.458333333	0.007804397
2.466666667	0.045196985
2.475	-0.043940577
2.483333333	0.027496863
2.491666667	-0.003149423
2.5	0.01484251
2.508333333	-0.000210851
2.516666667	-0.031473845
2.525	0.002560568
2.533333333	-0.014897216
2.541666667	-0.008441528
2.55	0.035495499
2.558333333	-0.024486673
2.566666667	0.003457713
2.575	-0.014560151
2.583333333	0.014983051
2.591666667	0.014272587
2.6	0.021189348
2.608333333	-0.031027119
2.616666667	0.001309604
2.625	0.011408546
2.633333333	-0.010068924
2.641666667	0.005462122
2.65	-0.016626915
2.658333333	-0.006499909
2.666666667	-0.004934582
2.675	-0.00537474
2.683333333	0.01734512
2.691666667	0.026398452
2.7	0.01934941
2.708333333	-0.033575355
2.716666667	0.026721532
2.725	-0.011675941
2.733333333	-0.000962264
2.741666667	0.016370904
2.75	0.032467435
2.758333333	-0.008861767
2.766666667	0.024069598
2.775	-0.01208936
2.783333333	-0.016388188
2.791666667	0.034990565
2.8	-0.037264615
2.808333333	0.036953521
2.816666667	0.012812432
2.825	0.009892735
2.833333333	0.028738301
2.841666667	0.001849932
2.85	-0.010115969
2.858333333	-0.00429573
2.866666667	0.049700453
2.875	0.002958301
2.883333333	0.040811662
2.891666667	0.007953271
2.9	0.02826769
2.908333333	0.008892813
2.916666667	0.02475935
2.925	-0.026223244
2.933333333	-0.00566134
2.941666667	0.022004697
2.95	0.044064756
2.958333333	-0.00403457
2.966666667	0.036948005
2.975	0.070007001
2.983333333	-0.023042897
2.991666667	0.071620348
3	-0.027692336
3.008333333	0.040184669
3.016666667	-0.030940208
3.025	0.056203008
3.033333333	-0.035774817
3.041666667	0.110485986
3.05	-0.050193361
3.058333333	0.040289224
3.066666667	0.062920574
3.075	0.014293707
3.083333333	0.003093037
3.091666667	0.097737465
3.1	-0.001912947
3.108333333	0.034405757
3.116666667	-0.02075631
3.125	0.029258291
3.133333333	-0.02425458
3.141666667	0.057230815
3.15	0.035362302
3.158333333	0.006093446
3.166666667	0.079791087
3.175	-0.004799689
3.183333333	0.059058594
3.191666667	0.013813973
3.2	0.045558651
3.208333333	-0.014414775
3.216666667	0.020268814
3.225	0.041223976
3.233333333	0.044616892
3.241666667	0.012922894
3.25	0.082438518
3.258333333	0.050687491
3.266666667	-0.004314262
3.275	0.012096933
3.283333333	0.048402506
3.291666667	0.007848843
3.3	0.048143678
3.308333333	0.037625309
3.316666667	0.018995284
3.325	0.097358355
3.333333333	-0.033366117
3.341666667	0.040410358
3.35	0.058434022
3.358333333	0.009143856
3.366666667	0.060992728
3.375	-0.01558766
3.383333333	0.060354688
3.391666667	0.058068951
3.4	0.02946737
3.408333333	0.022897349
3.416666667	0.050391272
3.425	0.023356983
3.433333333	0.02456732
3.441666667	0.016716981
3.45	0.063596255
3.458333333	0.032178107
3.466666667	0.048932632
3.475	0.060472373
3.483333333	-0.002339778
3.491666667	0.041096694
3.5	0.052081213
3.508333333	0.000261161
3.516666667	0.085388904
3.525	0.012254801
3.533333333	0.035121481
3.541666667	0.040355867
3.55	0.017799675
3.558333333	0.033449739
3.566666667	0.057134024
3.575	0.030383145
3.583333333	0.059339426
3.591666667	0.065486366
3.6	0.033419551
3.608333333	0.061367428
3.616666667	0.061279038
3.625	0.029345121
3.633333333	0.065708759
3.641666667	0.061624218
3.65	0.021195629
3.658333333	0.052257627
3.666666667	0.041157673
3.675	0.061708209
3.683333333	0.026821448
3.691666667	0.111687103
3.7	0.037481379
3.708333333	0.036810283
3.716666667	0.011385238
3.725	0.056818179
3.733333333	0.011892496
3.741666667	0.059330769
3.75	0.085026299
3.758333333	0.054126452
3.766666667	0.011642234
3.775	0.064197265
3.783333333	0.023455719
3.791666667	0.067442377
3.8	0.056368308
3.808333333	0.046473056
3.816666667	-0.019016399
3.825	0.076177631
3.833333333	0.027106406
3.841666667	-0.00223791
3.85	0.036883355
3.858333333	0.036786657
3.866666667	0.015236016
3.875	0.048835456
3.883333333	0.064437094
3.891666667	0.047744655
3.9	0.03886245
3.908333333	0.030236529
3.916666667	0.110244113
3.925	0.052791878
3.933333333	0.053569153
3.941666667	0.047730003
3.95	0.046130194
3.958333333	-0.013192859
3.966666667	0.05365601
3.975	0.055525002
3.983333333	0.078782358
3.991666667	0.028081921
4	0.038364738
4.008333333	0.054085653
4.016666667	0.11413312
4.025	0.050987934
4.033333333	0.047263169
4.041666667	0.018899912
4.05	0.027596987
4.058333333	0.034258368
4.066666667	0.05275105
4.075	0.088302317
4.083333333	0.020198264
4.091666667	0.120259184
4.1	0.021490576
4.108333333	0.061101327
4.116666667	0.067303433
4.125	0.048625884
4.133333333	0.05978194
4.141666667	0.024860893
4.15	0.029600286
4.158333333	0.071326024
4.166666667	0.082438055
4.175	0.047724257
4.183333333	0.046355838
4.191666667	0.077031731
4.2	0.029335574
4.208333333	0.020065928
4.216666667	0.086722687
4.225	0.001473966
4.233333333	0.054006821
4.241666667	0.063772729
4.25	0.070780168
4.258333333	0.037273254
4.266666667	0.118034781
4.275	0.05212189
4.283333333	-0.000484401
4.291666667	0.077305207
4.3	0.080405111
4.308333333	-0.035505329
4.316666667	0.094135861
4.325	0.072641125
4.333333333	0.072026018
4.341666667	0.047066757
4.35	0.061694634
4.358333333	0.034158335
4.366666667	0.033027859
4.375	0.090958802
4.383333333	-0.005131909
4.391666667	0.08927691
4.4	0.027628355
4.408333333	0.040908147
4.416666667	0.064942088
4.425	0.048021357
4.433333333	0.079912167
4.441666667	0.043663071
4.45	0.053290823
4.458333333	0.057397896
4.466666667	0.076719061
4.475	0.046435031
4.483333333	-0.001844746
4.491666667	0.086941937
4.5	0.01893257
4.508333333	0.021410499
4.516666667	0.08560953
4.525	0.050124096
4.533333333	0.044906794
4.541666667	0.074042719
4.55	0.075862771
4.558333333	0.032368652
4.566666667	0.080809557
4.575	0.025615376
4.583333333	0.012396916
4.591666667	0.105503579
4.6	0.031663405
4.608333333	0.066030248
4.616666667	0.090007775
4.625	0.002044721
4.633333333	0.063989068
4.641666667	0.065303952
4.65	0.035394231
4.658333333	0.097472284
4.666666667	0.036046148
4.675	0.109780254
4.683333333	0.02575312
4.691666667	0.029380209
4.7	0.086450579
4.708333333	0.033147644
4.716666667	0.104905619
4.725	0.029657305
4.733333333	0.085220474
4.741666667	0.037620237
4.75	0.103411973
4.758333333	0.050555794
4.766666667	0.059330753
4.775	0.06818787
4.783333333	0.068310562
4.791666667	-0.001335028
4.8	0.082205883
4.808333333	0.0525912
4.816666667	0.031797468
4.825	0.088575506
4.833333333	0.060012004
4.841666667	0.052558617
4.85	0.009093373
4.858333333	0.110904509
4.866666667	0.003026044
4.875	0.056237698
4.883333333	0.029096188
4.891666667	0.055406441
4.9	0.05211514
4.908333333	0.087064123
4.916666667	0.018443525
4.925	0.112738303
4.933333333	0.020942324
4.941666667	0.057168093
4.95	0.024854287
4.958333333	0.00307785
4.966666667	0.051070503
4.975	0.068127132
4.983333333	0.052543912
4.991666667	0.105157268
5	0.025905681
5.008333333	0.04394065
5.016666667	0.013288335
5.025	0.022950233
5.033333333	0.061158035
5.041666667	0.048236301
5.05	0.037235377
5.058333333	0.034521955
5.066666667	0.062931455
5.075	0.064785033
5.083333333	0.02705736
5.091666667	0.083534852
5.1	0.062990767
5.108333333	0.053299909
5.116666667	0.066513049
5.125	0.014316846
5.133333333	0.028801937
5.141666667	0.03495159
5.15	0.067219769
5.158333333	0.075875982
5.166666667	0.00380712
5.175	0.061948832
5.183333333	0.04012722
5.191666667	0.022748521
5.2	0.049989763
5.208333333	0.054376475
5.216666667	0.082755595
5.225	0.054029067
5.233333333	0.024575939
5.241666667	0.050230925
5.25	0.077946151
5.258333333	0.085091829
5.266666667	0.076712481
5.275	0.051665085
5.283333333	0.04629252
5.291666667	0.05211186
5.3	0.047445282
5.308333333	0.049009064
5.316666667	0.092338592
5.325	0.019679251
5.333333333	0.055551176
5.341666667	0.061471147
5.35	0.040900229
5.358333333	0.014612728
5.366666667	0.058426487
5.375	0.020130393
5.383333333	0.035048925
5.391666667	0.033077011
5.4	0.052367282
5.408333333	0.00727213
5.416666667	0.095343308
5.425	0.043674079
5.433333333	0.052929611
5.441666667	0.078562169
5.45	0.045562345
5.458333333	0.026678888
5.466666667	0.084626599
5.475	0.02490035
5.483333333	0.018159309
5.491666667	0.0670307
5.5	0.025872248
5.508333333	0.053575722
5.516666667	0.024346191
5.525	0.067525506
5.533333333	0.023216624
5.541666667	-0.000224072
5.55	0.081600916
5.558333333	0.040764195
5.566666667	0.028842229
5.575	0.107105697
5.583333333	0.008646068
5.591666667	0.064272011
5.6	0.037704508
5.608333333	-0.007464943
5.616666667	0.022361364
5.625	0.092810695
5.633333333	0.029072993
5.641666667	0.046544297
5.65	0.078186774
5.658333333	0.038910279
5.666666667	0.052654682
5.675	0.084994268
5.683333333	-0.004468013
5.691666667	0.098918236
5.7	-0.006445136
5.708333333	0.046195215
5.716666667	0.063313882
5.725	0.019021249
5.733333333	0.099169623
5.741666667	0.008750291
5.75	0.069321566
5.758333333	0.026739953
5.766666667	0.044619824
5.775	0.012596829
5.783333333	0.085358589
5.791666667	0.028972101
5.8	0.042936503
5.808333333	0.043216965
5.816666667	0.032072541
5.825	0.026814705
5.833333333	0.04517132
5.841666667	0.03038589
5.85	0.045860683
5.858333333	0.028568576
5.866666667	0.038953492
5.875	0.010146046
5.883333333	0.005396882
5.891666667	0.068082072
5.9	-0.00633428
5.908333333	0.097300886
5.916666667	0.015827006
5.925	0.020684712
5.933333333	0.044632098
5.941666667	0.031389922
5.95	0.006143585
5.958333333	0.043358807
5.966666667	0.020855225
5.975	0.039915916
5.983333333	0.067190814
5.991666667	0.08228233
6	0.021086767
6.008333333	0.015160788
6.016666667	0.034815053
6.025	0.054307137
6.033333333	0.044122113
6.041666667	0.062327062
6.05	0.014572774
6.058333333	0.023966168
6.066666667	0.045356678
6.075	0.018657946
6.083333333	0.050523435
6.091666667	0.013080115
6.1	0.083653438
6.108333333	-0.01634223
6.116666667	0.046332542
6.125	0.020720389
6.133333333	0.05739232
6.141666667	0.003655943
6.15	0.047301765
6.158333333	0.001589265
6.166666667	0.031105027
6.175	0.027273157
6.183333333	0.073302669
6.191666667	-0.011049735
6.2	0.073458311
6.208333333	-0.030382311
6.216666667	0.064330307
6.225	-0.007735853
6.233333333	0.052408146
6.241666667	0.022402749
6.25	0.007970469
6.258333333	0.050789598
6.266666667	-0.000465367
6.275	0.038125426
6.283333333	-0.012255064
6.291666667	0.094724669
6.3	-0.010295261
6.308333333	0.052338561
6.316666667	0.046276126
6.325	0.052858407
6.333333333	-0.025542485
6.341666667	0.022200436
6.35	0.013175542
6.358333333	0.023061988
6.366666667	-0.002225246
6.375	0.001186951
6.383333333	0.02264086
6.391666667	0.025367214
6.4	0.068962701
6.408333333	0.007688384
6.416666667	0.03067324
6.425	-0.037509239
6.433333333	0.056194199
6.441666667	-0.032840789
6.45	0.01535401
6.458333333	0.006040493
6.466666667	0.042730691
6.475	0.005310523
6.483333333	0.051472378
6.491666667	0.018316286
6.5	0.006886812
6.508333333	0.006227581
6.516666667	0.010407751
6.525	-0.008949076
6.533333333	0.052882027
6.541666667	0.027268095
6.55	0.004101861
6.558333333	0.053939694
6.566666667	0.034935718
6.575	0.025807103
6.583333333	-0.009020221
6.591666667	-0.021034881
6.6	-0.02489745
6.608333333	0.017923548
6.616666667	-0.010209377
6.625	0.024641985
6.633333333	0.058278034
6.641666667	-0.016021632
6.65	-0.017826992
6.658333333	0.050789476
6.666666667	-0.055397402
6.675	0.027381609
6.683333333	0.04621912
6.691666667	-0.010030215
6.7	0.00821518
6.708333333	0.004837022
6.716666667	-0.055305312
6.725	0.064618239
6.733333333	-0.047014656
6.741666667	-0.004277811
6.75	0.032507351
6.758333333	-0.006617743
6.766666667	0.008235064
6.775	0.008592126
6.783333333	0.000914619
6.791666667	0.036026853
6.8	0.001682758
6.808333333	-0.017198677
6.816666667	0.005280556
6.825	0.002858425
6.833333333	-0.023124075
6.841666667	0.002231747
6.85	-0.009839006
6.858333333	0.025279646
6.866666667	-0.00222302
6.875	-0.008987159
6.883333333	0.04026142
6.891666667	-0.053617504
6.9	0.037445766
6.908333333	-0.024324187
6.916666667	0.04302727
6.925	0.001861251
6.933333333	-0.049777289
6.941666667	0.044300397
6.95	-0.003093439
6.958333333	0.012940172
6.966666667	-0.006975885
6.975	-0.011017759
6.983333333	0.013388961
6.991666667	0.042838103
7	0.004205032
7.008333333	-0.032657685
7.016666667	-0.009581039
7.025	-0.030175011
7.033333333	-0.023113943
7.041666667	0.087977344
7.05	-0.05894543
7.058333333	0.014413103
7.066666667	0.024524849
7.075	-0.043438027
7.083333333	0.004492505
7.091666667	-0.024986408
7.1	-0.006347879
7.108333333	0.009273891
7.116666667	-0.045059762
7.125	-0.015843669
7.133333333	-0.012815339
7.141666667	-0.003978914
7.15	-0.013308904
7.158333333	0.008529933
7.166666667	-0.003702696
7.175	0.001970494
7.183333333	0.005878501
7.191666667	-0.013290739
7.2	-0.026460802
7.208333333	-0.029192471
7.216666667	0.007019479
7.225	0.018675119
7.233333333	-0.016701755
7.241666667	0.043361965
7.25	0.010583897
7.258333333	-0.067713342
7.266666667	0.030030825
7.275	-0.056000945
7.283333333	-0.020036323
7.291666667	0.001783002
7.3	-0.018726547
7.308333333	-0.065241225
7.316666667	0.076251175
7.325	-0.02972818
7.333333333	0.000271933
7.341666667	-0.070602839
7.35	-0.023537727
7.358333333	0.000119615
7.366666667	-0.01094435
7.375	-0.013763116
7.383333333	0.003713319
7.391666667	-0.037473065
7.4	-0.001409743
7.408333333	-0.023712143
7.416666667	-0.045132972
7.425	-0.010070762
7.433333333	-0.030445767
7.441666667	-0.009826628
7.45	0.018488328
7.458333333	0.025845963
7.466666667	-0.079002828
7.475	0.033938818
7.483333333	-0.009585931
7.491666667	-0.050662458
