# Supplementary material for: Transmission matrix of a multimode fiber: In-line vs off-axis holography
Source: PLoS One. 2026 Feb 6;21(2):e0340823. doi: 10.1371/journal.pone.0340823 (PMC12880716; doi:10.1371/journal.pone.0340823)
Supplement: S2 Table — (CSV) [file pone.0340823.s002.csv]

ControlledModes	Mean_off	Std_off	Mean_on	Std_on
100	0.712579543719071	0.0330797868977274	0.565342021720174	0.0622311782329877
144	0.798766848673366	0.0468788177553709	0.606860335351302	0.0599568796225177
256	0.837835902708237	0.0393685059647142	0.637958704412974	0.0369293693732514
400	0.857370252379468	0.0296203228479884	0.672943179261942	0.0420141630924142
576	0.872081183453296	0.0182787496377275	0.671756440807483	0.0253877349171579
900	0.881194824205046	0.0170310827199008	0.675715868101837	0.0222605112298747
1600	0.87539959120879	0.0145867262252838	0.6703741534	0.0206677963664808
