# Supplementary material for: Transmission matrix of a multimode fiber: In-line vs off-axis holography
Source: PLoS One. 2026 Feb 6;21(2):e0340823. doi: 10.1371/journal.pone.0340823 (PMC12880716; doi:10.1371/journal.pone.0340823)
Supplement: S3 Table — (CSV) [file pone.0340823.s003.csv]

TargetSize_um	Mean_off	Std_off	Mean_on	Std_on
8	0.706806162	0.051840553	0.560332409	0.117710653
14	0.852900525	0.044246675	0.641433521	0.087773517
20	0.874645487	0.018714641	0.681596755	0.044235543
26	0.873784852	0.020875133	0.684126227	0.03992797
32	0.870824204	0.027340293	0.632887458	0.05805516
