# Supplementary material for: Transmission matrix of a multimode fiber: In-line vs off-axis holography
Source: PLoS One. 2026 Feb 6;21(2):e0340823. doi: 10.1371/journal.pone.0340823 (PMC12880716; doi:10.1371/journal.pone.0340823)
Supplement: S4 Table — (CSV) [file pone.0340823.s004.csv]

Target_displacement_um	Mean_off	Std_off	Mean_on	Std_on
0	0.87328187	0.025524039	0.685100288	0.047574469
5	0.908484222	0.014539802	0.656831979	0.049501808
10	0.913457122	0.011625639	0.700801538	0.040791486
15	0.909251883	0.023360204	0.703014596	0.059050258
20	0.869606078	0.025475558	0.659537628	0.062262351
